# Supplementary material for: Isolation and phylogenomic characterization of two novel, dissimilar orthoreoviruses from Northern Alaskan Sea otters (Enhydra lutris kenyoni)
Source: Sci Rep. 2026 Jan 12;16:3511. doi: 10.1038/s41598-025-33400-0 (PMC12847709; doi:10.1038/s41598-025-33400-0)
Supplement: Supplementary file 2 — Supplementary Material 2 [file 41598_2025_33400_MOESM2_ESM.xlsx]

## Sheet: Table S1
Table S1. Lambda 1 amino acid alignment matrix
>Phocid_orthoreovirus_1_MN820529.1	100.001
>Sea_Otter_EL1562_Lambda1	99.301	100.001
>Reovirus_2_AF129821.1	76.401	76.801	100.001
>Mammalian_orthoreovirus_3__GU589579.1_Human_	77.201	77.501	95.801	100.001
>Mammalian_orthoreovirus_3_GU991661.1_Human_	76.001	76.401	95.301	99.301	100.001
>Mammalian_orthoreovirus_3_HM159615.1_Human_	76.301	76.601	95.501	99.501	99.601	100.001
>Reovirus_1_Lang__AF129820	76.301	76.601	95.601	99.501	99.101	99.301	100.001
>Mammalian_orthoreovirus_3_NC013229.1_Civet_	76.601	76.901	95.401	98.301	97.801	98.001	98.301	100.001
>Mammalian_orthoreovirus_2_JX204740.1_Vole_	76.101	76.401	95.801	98.501	98.001	98.301	98.501	98.401	100.001
>Mammalian_orthoreovirus_2_KX384848.1_Vole_	76.001	76.401	95.401	98.401	97.901	98.101	98.401	98.301	98.801	100.001
>Mammalian_orthoreovirus_2_GU196308.1_Human_	76.501	76.901	95.901	98.701	98.301	98.501	98.701	98.701	99.201	98.801	100.001
>Mammalian_orthoreovirus_EF029088.1_Pig_	76.101	76.501	95.301	98.201	97.701	98.001	98.201	98.101	98.701	98.301	99.101	100.001
>Mammalian_Orthoreovirus_1_MG457120_Bat_	76.601	76.901	96.001	98.901	98.401	98.701	98.901	98.701	99.301	98.901	99.801	99.201	100.001
>Mammalian_orthoreovirus_1_KX263309.1_Bat_	76.501	76.901	95.901	98.901	98.401	98.701	98.901	98.701	99.101	98.701	99.501	99.001	99.701	100.001
>Mammalian_orthoreovirus_2_KT444534.1_Bat_	76.301	76.601	95.901	98.801	98.401	98.601	98.801	98.601	99.201	98.801	99.501	99.001	99.701	99.601	100.001
>Mammalian_orthoreovirus_3_JX486059.1_Pig_	76.301	76.601	95.501	98.301	97.801	98.001	98.401	98.101	98.701	98.301	99.101	98.701	99.301	99.101	99.101	100.001
>Mammalian_orthoreovirus_1_KC462151.1_Mink_	76.601	76.901	95.801	98.701	98.201	98.401	98.701	98.501	98.901	98.501	99.301	98.901	99.501	99.401	99.301	99.101	100.001
>Sea_Otter_EL1411_Lambda1	76.401	76.701	96.101	98.901	98.401	98.601	98.801	98.501	99.001	98.601	99.401	98.901	99.601	99.401	99.401	99.101	99.401	100.001
>Mammalian_orthoreovirus_3_KT444554.1_Bat_	76.401	76.701	95.801	98.701	98.201	98.401	98.701	98.501	99.101	98.701	99.501	99.001	99.701	99.501	99.501	99.101	99.301	99.501	100.001
>Mammalian_orthoreovirus_3_KT224506.1_Mink_	76.601	76.901	95.901	98.801	98.401	98.601	98.801	98.701	99.201	98.801	99.701	99.101	99.801	99.701	99.701	99.301	99.501	99.601	99.701	100.001
>Mammalian_orthoreovirus_1_KT444524.1_Bat_	76.501	76.901	95.901	98.801	98.401	98.601	98.801	98.701	99.201	98.801	99.701	99.101	99.801	99.701	99.701	99.301	99.501	99.601	99.701	99.801	100.001
>Avian_orthoreovirus_EU616735.1	43.701	43.601	44.101	44.201	44.201	44.001	44.101	44.001	43.801	44.301	43.901	43.801	44.701	44.601	43.801	44.001	44.001	44.901	44.401	44.801	44.001	100.001
>Muscovy_duck_reovirus_KF306082.1	43.601	43.401	43.801	44.401	44.501	44.301	44.401	44.201	44.501	44.501	44.501	44.501	44.501	44.401	44.401	44.701	44.301	44.701	44.101	44.501	44.401	94.401	100.001
>Sea_Lion_orthoreovirus_HM222978.1	43.201	43.601	43.701	43.401	43.501	43.401	43.401	43.201	43.401	43.401	43.401	43.701	43.101	43.101	43.401	43.501	43.101	44.001	43.401	43.501	43.401	78.401	78.301	100.001
>Nelson_Bay_orthoreovirus_JF342674.1	45.101	44.901	44.901	45.301	45.301	45.201	45.301	45.201	45.201	45.301	45.301	45.401	45.301	45.301	44.901	45.601	45.301	45.401	44.301	45.401	45.401	72.801	73.301	73.601	100.001
>Pteropine_orthoreovirus_LC389093.1	44.901	45.101	44.601	44.501	44.501	44.401	44.901	44.801	44.501	44.901	44.501	44.501	44.501	44.501	44.401	45.201	45.001	45.301	44.801	44.601	44.601	73.301	73.601	74.701	96.601	100.001
>Pulau_reovirus_NC_038662.1	44.901	44.801	44.001	45.101	45.201	45.001	45.101	44.001	44.101	45.101	44.201	44.601	44.201	44.101	43.801	44.501	44.401	45.101	44.101	44.301	44.301	73.301	73.901	74.301	96.101	97.801	100.001
>Baboon_orthoreovirus__NC_015879.1	44.801	45.301	43.501	42.701	42.601	42.601	42.701	43.401	43.201	43.001	43.001	43.001	43.501	42.701	43.201	43.601	43.601	43.001	43.101	43.301	43.301	52.401	52.501	51.501	51.101	51.101	50.701	100.001
>Mahlapitsi_orthoreovirus_KU198612.1	41.401	41.401	42.301	42.001	41.901	41.901	42.101	42.301	42.101	42.201	42.001	42.101	42.101	42.101	42.001	42.001	42.201	43.101	42.101	42.201	42.101	53.701	53.401	53.701	51.201	52.101	51.601	60.701	100.001
>Reptilian_orthoreovirus__KC852153.1	43.101	43.001	42.401	42.601	42.701	42.601	42.601	42.501	43.001	42.901	42.901	43.001	42.901	42.901	42.801	43.001	43.001	42.901	42.701	42.901	42.901	51.401	51.801	51.901	51.001	51.601	51.201	56.101	62.501	100.001
>Piscine_orthoreovirus_KC795565.1	33.201	33.401	32.501	33.601	33.401	33.301	33.101	32.501	32.401	32.501	32.901	32.101	32.901	32.901	33.101	32.701	32.901	32.801	33.101	32.901	32.901	31.801	31.901	30.801	31.701	31.401	32.501	30.801	31.001	31.101	100.001
	>Phocid_orthoreovirus_1_MN820529.1	>Sea_Otter_EL1562_Lambda1	>Reovirus_2_AF129821.1	>Mammalian_orthoreovirus_3__GU589579.1_Human_	>Mammalian_orthoreovirus_3_GU991661.1_Human_	>Mammalian_orthoreovirus_3_HM159615.1_Human_	>Reovirus_1_Lang__AF129820	>Mammalian_orthoreovirus_3_NC013229.1_Civet_	>Mammalian_orthoreovirus_2_JX204740.1_Vole_	>Mammalian_orthoreovirus_2_KX384848.1_Vole_	>Mammalian_orthoreovirus_2_GU196308.1_Human_	>Mammalian_orthoreovirus_EF029088.1_Pig_	>Mammalian_Orthoreovirus_1_MG457120_Bat_	>Mammalian_orthoreovirus_1_KX263309.1_Bat_	>Mammalian_orthoreovirus_2_KT444534.1_Bat_	>Mammalian_orthoreovirus_3_JX486059.1_Pig_	>Mammalian_orthoreovirus_1_KC462151.1_Mink_	>Sea_Otter_EL1411_Lambda1	>Mammalian_orthoreovirus_3_KT444554.1_Bat_	>Mammalian_orthoreovirus_3_KT224506.1_Mink_	>Mammalian_orthoreovirus_1_KT444524.1_Bat_	>Avian_orthoreovirus_EU616735.1	>Muscovy_duck_reovirus_KF306082.1	>Sea_Lion_orthoreovirus_HM222978.1	>Nelson_Bay_orthoreovirus_JF342674.1	>Pteropine_orthoreovirus_LC389093.1	>Pulau_reovirus_NC_038662.1	>Baboon_orthoreovirus__NC_015879.1	>Mahlapitsi_orthoreovirus_KU198612.1	>Reptilian_orthoreovirus__KC852153.1	>Piscine_orthoreovirus_KC795565.1
Alignment matrix of Lambda 1 amino acid sequences using Muscle. Scores represent percent identity to the corresponding tested sequencing in the matrix.
	: indicates columns for Sea Otter EL1562
	: indicates top alignment for EL1562
	: indicates compared Mammalian orthoreovirus sequences

## Sheet: Table S2
Table S2. Lambda 2 amino acid alignment matrix
>Baboon_orthoreovirus_NC_015877.1	100.001
>Mahlapitsi_orthoreovirus_KU198613.1	32.301	100.001
>Reptilian_orthoreovirus_KC852155.1	31.801	43.501	100.001
>Phocid_orthoreovirus_1_MN820530.1	29.801	33.301	34.301	100.001
>Sea_Otter_EL1562_Lambda2	29.801	33.201	34.401	96.201	100.001
>Mammalian_orthoreovirus_2_AF378005.1_Human_	29.001	31.801	34.201	51.001	50.401	100.001
>Mammalian_orthoreovirus_1_KX263308.1_Bat_	28.601	32.701	34.401	52.201	51.801	86.701	100.001
>Mammalian_Orthoreovirus_1_MG457119_Bat_	28.701	32.901	34.301	52.001	51.501	86.701	98.401	100.001
>Sea_Otter_EL1411_Lambda2	28.801	32.901	34.601	52.101	51.501	86.501	98.301	99.101	100.001
>Mammalian_orthoreovirus_3_GU589578.1_Human_	28.701	33.001	34.301	52.501	52.001	86.401	97.501	97.301	97.101	100.001
>Mammalian_orthoreovirus_3_GU991660.1_Human_	28.501	33.101	34.501	52.401	52.001	86.801	97.701	97.401	97.101	98.501	100.001
>Mammalian_orthoreovirus_3_HM159614.1_Human_	28.601	33.101	34.501	52.401	52.001	86.801	97.701	97.401	97.101	98.501	99.801	100.001
>Mammalian_orthoreovirus_3_NC013226.1_Civet_	29.101	33.001	34.001	52.101	51.301	87.001	92.701	92.201	92.301	92.401	92.501	92.501	100.001
>Mammalian_orthoreovirus_1_AF378003.1_Human_	29.001	33.001	33.701	51.801	51.301	87.001	92.601	92.601	92.301	92.801	92.901	92.901	95.501	100.001
>Mammalian_orthoreovirus_2__JX204739.1_Vole_	29.101	32.901	34.101	52.101	51.701	87.001	92.901	92.901	93.001	92.801	92.901	92.901	95.201	97.801	100.001
>Mammalian_orthoreovirus_2_KX384847.1_Vole_	29.101	33.001	34.001	52.201	51.701	87.601	93.101	93.201	92.901	92.901	93.201	93.201	95.701	98.101	98.701	100.001
>Mammalian_orthoreovirus_1_KT444523.1_Bat_	29.101	33.001	34.101	52.301	51.801	87.201	93.201	93.201	93.001	93.501	93.501	93.501	95.401	97.101	96.601	97.001	100.001
>Mammalian_orthoreovirus_3_KT224505.1_Mink_	28.901	33.001	34.201	52.401	51.901	87.201	93.401	93.301	93.101	93.301	93.501	93.501	95.601	97.101	96.701	97.201	98.801	100.001
>Mammalian_orthoreovirus_2_GU196307.1_Human_	28.901	33.101	34.001	52.401	51.901	87.301	93.301	93.401	93.201	93.501	93.601	93.601	95.601	97.101	96.701	97.201	99.301	99.401	100.001
>Mammalian_orthoreovirus_1_KC462150.1_Mink_	29.001	33.101	33.901	52.401	51.901	87.001	93.401	93.501	93.301	93.601	93.701	93.701	95.701	97.101	96.701	97.201	99.001	99.101	99.701	100.001
>Mammalian_orthoreovirus_2_KT444533.1_Bat_	29.001	33.101	33.901	52.401	51.901	87.101	93.401	93.501	93.301	93.401	93.701	93.701	95.501	96.701	96.501	97.101	98.601	98.701	99.301	99.601	100.001
>Mammalian_orthoreovirus_3_JX486058.1_Pig_	28.801	33.101	34.001	52.401	52.001	87.201	93.301	93.101	92.901	93.301	93.401	93.401	95.101	96.501	96.301	96.701	98.501	98.801	99.201	98.901	98.501	100.001
>Mammalian_orthoreovirus_3_KT444553.1_Bat_	28.701	32.901	34.001	52.501	51.901	87.201	93.201	93.101	92.901	93.101	93.301	93.301	95.001	96.401	96.001	96.401	98.401	98.601	99.101	98.801	98.401	99.201	100.001
>Mammalian_orthoreovirus_DQ885990.2_Pig_	28.901	32.801	33.901	52.101	51.601	86.801	92.801	93.001	92.801	93.001	93.301	93.301	94.701	96.401	96.001	96.501	98.301	98.401	98.801	98.501	98.101	98.201	98.101	100.001
>Avian_orthoreovirus_EU616737.1	26.801	31.901	29.901	30.101	30.101	28.201	28.501	28.601	28.501	28.601	28.701	28.701	28.201	28.601	28.201	28.401	28.601	28.101	28.301	28.601	28.501	28.301	28.301	27.601	100.001
>Muscovy_duck_reovirus_KF306084.1	28.301	31.301	29.901	30.301	30.101	28.001	27.401	27.501	27.501	27.801	27.701	27.701	27.501	28.001	28.001	27.801	28.001	28.001	27.901	28.001	27.901	28.001	27.801	27.601	78.401	100.001
>Sea_Lion_orthoreovirus_HM222979.1	27.001	31.301	30.701	29.901	29.401	30.001	30.401	30.501	30.401	30.001	30.001	30.001	29.901	30.501	30.101	30.101	30.001	30.001	30.101	30.101	29.801	29.901	29.901	29.401	39.701	40.601	100.001
>Nelson_Bay_orthoreovirus_JF342672.1	27.901	29.401	31.301	29.801	29.301	30.301	31.101	31.301	31.301	30.601	31.101	31.101	29.701	30.201	30.201	30.301	30.301	30.301	30.201	30.201	30.201	30.601	30.701	30.101	39.301	40.301	46.701	100.001
>Pteropine_orthoreovirus_LC389091.1	28.101	29.601	31.401	30.201	30.001	31.301	31.901	32.001	31.801	31.601	31.901	31.901	30.601	30.501	30.701	31.001	30.901	30.801	30.901	30.901	30.701	31.201	31.101	30.701	39.701	40.601	45.901	90.701	100.001
>Pulau_reovirus_NC_038665.1	29.101	29.801	32.001	30.001	29.601	30.901	31.901	32.201	31.901	31.501	31.701	31.701	30.601	31.201	30.901	31.301	31.101	30.801	31.201	31.201	31.101	31.201	31.301	30.901	39.701	40.501	46.401	92.801	93.801	100.001
>Piscine_orthoreovirus_KC795566.1	25.601	27.601	25.801	26.501	27.001	26.501	27.301	27.101	27.401	27.101	27.201	27.201	27.601	27.501	27.301	27.301	27.501	27.301	27.401	27.501	27.501	27.201	27.201	27.401	26.301	27.001	29.001	26.801	27.301	26.901	100.001
	>Baboon_orthoreovirus_NC_015877.1	>Mahlapitsi_orthoreovirus_KU198613.1	>Reptilian_orthoreovirus_KC852155.1	>Phocid_orthoreovirus_1_MN820530.1	>Sea_Otter_EL1562_Lambda2	>Mammalian_orthoreovirus_2_AF378005.1_Human_	>Mammalian_orthoreovirus_1_KX263308.1_Bat_	>Mammalian_Orthoreovirus_1_MG457119_Bat_	>Sea_Otter_EL1411_Lambda2	>Mammalian_orthoreovirus_3_GU589578.1_Human_	>Mammalian_orthoreovirus_3_GU991660.1_Human_	>Mammalian_orthoreovirus_3_HM159614.1_Human_	>Mammalian_orthoreovirus_3_NC013226.1_Civet_	>Mammalian_orthoreovirus_1_AF378003.1_Human_	>Mammalian_orthoreovirus_2__JX204739.1_Vole_	>Mammalian_orthoreovirus_2_KX384847.1_Vole_	>Mammalian_orthoreovirus_1_KT444523.1_Bat_	>Mammalian_orthoreovirus_3_KT224505.1_Mink_	>Mammalian_orthoreovirus_2_GU196307.1_Human_	>Mammalian_orthoreovirus_1_KC462150.1_Mink_	>Mammalian_orthoreovirus_2_KT444533.1_Bat_	>Mammalian_orthoreovirus_3_JX486058.1_Pig_	>Mammalian_orthoreovirus_3_KT444553.1_Bat_	>Mammalian_orthoreovirus_DQ885990.2_Pig_	>Avian_orthoreovirus_EU616737.1	>Muscovy_duck_reovirus_KF306084.1	>Sea_Lion_orthoreovirus_HM222979.1	>Nelson_Bay_orthoreovirus_JF342672.1	>Pteropine_orthoreovirus_LC389091.1	>Pulau_reovirus_NC_038665.1	>Piscine_orthoreovirus_KC795566.1
Alignment matrix of Lambda 2 amino acid sequences using Muscle. Scores represent percent identity to the corresponding tested sequencing in the matrix.
	: indicates columns for Sea Otter EL1562
	: indicates top alignment for EL1562
	: indicates compared Mammalian orthoreovirus sequences

## Sheet: Table S3
Table S3. Lambda 3 amino acid alignment matrix
>Phocid_orthoreovirus_MN820531.1	100.001
>Sea_Otter_EL1562_Lambda3	98.401	100.001
>Reovirus_M31057.1	72.101	72.201	100.001
>Sea_Otter_EL1411_Lambda3	71.901	72.101	92.001	100.001
>Mammalian_Orthoreovirus_1_MG457118_Bat_	72.101	72.201	92.301	99.401	100.001
>Mammalian_orthoreovirus_1_KT444522.1_Bat_	72.101	72.201	92.301	99.401	99.501	100.001
>Mammalian_orthoreovirus_1_KX263307.1_Bat_	71.701	71.901	91.901	99.001	99.101	99.501	100.001
>Mammalian_orthoreovirus_1_EF494435.1_Human_	72.101	72.001	92.301	98.701	98.901	99.001	98.501	100.001
>Mammalian_orthoreovirus_3_GU991659.1_Human_	72.001	72.101	92.301	98.701	98.901	99.001	98.501	99.801	100.001
>Reovirus_M24734.1	71.701	71.701	91.901	98.301	98.501	98.601	98.101	99.401	99.401	100.001
>Mammalian_orthoreovirus_3_GU589577.1_Human_	72.201	72.301	92.301	98.501	98.701	98.801	98.301	99.401	99.401	99.001	100.001
>Mammalian_orthoreovirus_2_JX204738.1_Vole_	71.901	72.101	91.901	98.701	98.901	99.101	98.601	98.801	98.801	98.401	98.701	100.001
>Mammalian_orthoreovirus_2_KX384846.1_Vole_	72.101	72.201	92.101	98.501	98.701	98.901	98.401	98.701	98.701	98.301	98.501	99.501	100.001
>Mammalian_orthoreovirus_3_NC013225.1_Civet_	71.901	71.901	91.701	98.401	98.701	98.801	98.301	98.301	98.301	97.901	98.101	98.301	98.201	100.001
>Ndelle_virus_AF368033.1	71.701	71.901	91.301	97.901	98.201	98.301	97.901	97.601	97.601	97.201	97.501	97.801	97.601	97.701	100.001
>Mammalian_orthoreovirus_3_JX486057.1_Pig_	71.801	72.001	91.901	98.001	98.301	98.601	98.101	97.801	97.801	97.401	97.601	97.901	97.801	97.601	97.201	100.001
>Mammalian_orthoreovirus_3_KT444552.1_Bat_	72.301	72.501	91.901	98.301	98.601	98.901	98.401	98.101	98.101	97.701	98.101	98.101	97.901	98.101	97.501	98.901	100.001
>Mammalian_orthoreovirus_1_KC462149.1_Mink_	72.201	72.301	92.101	98.301	98.601	98.901	98.401	98.201	98.101	97.701	97.901	98.101	98.301	97.901	97.501	98.601	98.701	100.001
>Mammalian_orthoreovirus_2_KT444532.1_Bat_	72.101	72.201	92.301	98.501	98.701	99.101	98.601	98.301	98.301	97.901	98.101	98.301	98.301	98.001	97.601	98.601	98.701	99.101	100.001
>Mammalian_orthoreovirus_DQ997719.1_Pig_	72.001	72.101	91.901	98.401	98.701	99.001	98.501	98.201	98.201	97.801	98.001	98.301	98.101	98.001	97.601	98.701	98.801	99.001	99.001	100.001
>Mammalian_orthoreovirus_2_GU196306.1_Human_	72.301	72.501	92.201	98.701	99.001	99.201	98.701	98.501	98.501	98.101	98.301	98.501	98.301	98.301	97.901	98.901	99.101	99.201	99.201	99.301	100.001
>Avian_orthoreovirus_JN641888.1	53.601	53.501	54.901	54.401	54.401	54.401	54.101	54.501	54.501	54.401	54.701	54.301	54.301	54.501	54.501	54.301	54.301	54.501	54.501	54.301	54.501	100.001
>Muscovy_duck_reovirus_KF306083.1	53.701	53.601	54.401	54.401	54.301	54.301	54.001	54.301	54.301	54.201	54.301	54.201	54.301	54.301	54.301	54.201	54.201	54.601	54.501	54.201	54.401	91.601	100.001
>Sea_Lion_orthoreovirus_HM222980.1	51.801	52.101	52.501	53.201	53.401	53.301	52.901	53.301	53.301	53.201	53.301	53.101	53.201	53.301	52.801	53.301	53.501	53.501	53.601	53.301	53.401	72.001	72.201	100.001
>Nelson_Bay_orthoreovirus_JF342673.1	52.501	52.601	52.601	52.601	52.701	52.601	52.301	52.601	52.501	52.701	52.701	52.401	52.601	52.601	52.601	52.401	52.601	52.701	52.701	52.701	52.601	69.901	71.001	71.601	100.001
>Pteropine_orthoreovirus_LC389092.1	53.001	53.101	53.001	53.401	53.401	53.301	53.001	53.301	53.301	53.101	53.401	53.201	53.301	53.301	53.301	53.201	53.301	53.401	53.401	53.401	53.301	70.401	71.301	72.401	96.001	100.001
>Pulau_reovirus_NC_038660.1	52.901	53.101	53.101	53.401	53.401	53.301	53.001	53.301	53.301	53.101	53.401	53.201	53.301	53.301	53.301	53.201	53.301	53.401	53.501	53.401	53.301	70.101	71.101	72.201	96.001	98.801	100.001
>Baboon_orthoreovirus_NC_015878.1	47.301	47.901	47.401	47.801	47.801	47.801	47.401	47.501	47.501	47.401	47.701	47.901	47.901	47.601	47.801	47.701	47.901	47.901	47.601	47.801	47.901	49.901	50.601	50.701	49.701	49.401	49.301	100.001
>Mahlapitsi_orthoreovirus_KU198614.1	54.601	54.901	54.401	54.601	54.401	54.701	54.401	54.401	54.501	54.401	54.701	54.701	54.701	54.701	54.501	54.701	54.801	54.701	54.801	54.701	54.701	56.401	56.801	57.401	55.101	55.401	55.401	53.801	100.001
>Reptilian_orthoreovirus_KC852154.1	53.401	53.401	52.301	52.201	52.301	52.301	52.001	52.101	52.201	51.901	52.001	52.501	52.401	52.201	51.701	52.101	52.501	52.301	52.401	52.301	52.201	55.601	55.901	56.501	57.301	57.101	57.001	53.001	66.201	100.001
>Piscine_orthoreovirus_KC795567.1	44.001	43.801	43.701	43.401	43.301	43.301	43.201	42.901	42.901	42.901	43.001	43.301	43.301	43.301	42.901	43.401	43.301	43.101	43.201	43.301	43.301	44.001	43.901	44.001	42.801	43.501	43.301	41.901	44.801	43.901	100.001
	>Phocid_orthoreovirus_MN820531.1	>Sea_Otter_EL1562_Lambda3	>Reovirus_M31057.1	>Sea_Otter_EL1411_Lambda3	>Mammalian_Orthoreovirus_1_MG457118_Bat_	>Mammalian_orthoreovirus_1_KT444522.1_Bat_	>Mammalian_orthoreovirus_1_KX263307.1_Bat_	>Mammalian_orthoreovirus_1_EF494435.1_Human_	>Mammalian_orthoreovirus_3_GU991659.1_Human_	>Reovirus_M24734.1	>Mammalian_orthoreovirus_3_GU589577.1_Human_	>Mammalian_orthoreovirus_2_JX204738.1_Vole_	>Mammalian_orthoreovirus_2_KX384846.1_Vole_	>Mammalian_orthoreovirus_3_NC013225.1_Civet_	>Ndelle_virus_AF368033.1	>Mammalian_orthoreovirus_3_JX486057.1_Pig_	>Mammalian_orthoreovirus_3_KT444552.1_Bat_	>Mammalian_orthoreovirus_1_KC462149.1_Mink_	>Mammalian_orthoreovirus_2_KT444532.1_Bat_	>Mammalian_orthoreovirus_DQ997719.1_Pig_	>Mammalian_orthoreovirus_2_GU196306.1_Human_	>Avian_orthoreovirus_JN641888.1	>Muscovy_duck_reovirus_KF306083.1	>Sea_Lion_orthoreovirus_HM222980.1	>Nelson_Bay_orthoreovirus_JF342673.1	>Pteropine_orthoreovirus_LC389092.1	>Pulau_reovirus_NC_038660.1	>Baboon_orthoreovirus_NC_015878.1	>Mahlapitsi_orthoreovirus_KU198614.1	>Reptilian_orthoreovirus_KC852154.1	>Piscine_orthoreovirus_KC795567.1
Alignment matrix of Lambda 3 amino acid sequences using Muscle. Scores represent percent identity to the corresponding tested sequencing in the matrix.
	: indicates columns for Sea Otter EL1562
	: indicates top alignment for EL1562
	: indicates compared Mammalian orthoreovirus sequences

## Sheet: Table S4
Table S4. Mu 1 amino acid alignment matrix
>Phocid_orthoreovirus_MN820532.1	100.001
>Sea_Otter_EL1562_Mu1	83.501	100.001
>Mammalian_orthoreovirus_2_M19355.1_Human_	59.701	59.501	100.001
>Mammalian_Orthoreovirus_1_MG457122_Bat_	60.001	59.601	97.601	100.001
>Sea_Otter_EL1411_Mu1	60.001	59.601	97.601	99.901	100.001
>Mammalian_orthoreovirus_2_JX204742.1_Vole_	59.001	59.301	96.301	97.201	97.001	100.001
>Mammalian_orthoreovirus_1_AF490617.1_Human_	59.601	59.201	97.501	97.901	97.901	97.301	100.001
>Mammalian_orthoreovirus_1_KT444526.1_Bat_	59.801	59.501	97.701	98.901	98.901	97.501	98.301	100.001
>Ndelle_virus_AF368034.1	59.701	59.501	97.201	98.301	98.301	97.501	98.201	99.001	100.001
>Mammalian_orthoreovirus_3_GU589581.1_Human_	59.701	59.501	96.901	97.701	97.701	97.201	97.901	98.401	98.301	100.001
>Mammalian_orthoreovirus_3_GU991663.2_Human_	59.801	59.601	96.901	97.701	97.701	97.201	97.901	98.401	98.301	99.201	100.001
>Mammalian_orthoreovirus_3_HM159617.1_Human_	60.001	59.701	96.501	97.301	97.301	96.801	97.501	98.001	97.901	99.301	99.301	100.001
>Mammalian_orthoreovirus_2_KX384850.1_Vole_	59.701	59.601	97.601	98.301	98.301	98.001	98.601	99.001	98.901	98.901	98.901	98.401	100.001
>Mammalian_orthoreovirus_DQ482462.1_Pig_	59.201	59.001	97.201	98.201	98.201	97.001	98.001	98.901	98.401	98.201	98.201	97.701	98.701	100.001
>Mammalian_orthoreovirus_3_JX486061.1_Pig_	59.101	58.901	97.001	97.901	97.901	97.001	98.001	98.601	98.201	98.201	98.201	97.701	98.701	98.901	100.001
>Mammalian_orthoreovirus_3_KT224508.1_Mink_	59.201	59.301	97.301	98.201	98.201	97.301	98.301	98.901	98.401	98.401	98.401	98.001	99.001	99.201	99.401	100.001
>Mammalian_orthoreovirus_3_KT444556.1_Bat_	59.201	59.001	97.301	98.001	98.001	97.501	98.401	98.701	98.601	98.301	98.301	97.901	98.901	99.001	99.301	99.601	100.001
>Mammalian_orthoreovirus_3_NC013228.1_Civet_	59.201	59.001	97.301	98.201	98.201	97.301	98.301	98.901	98.401	98.401	98.401	98.001	99.001	99.201	99.301	99.601	99.401	100.001
>Mammalian_orthoreovirus_2_GU196310.1_Human_	59.501	59.301	97.601	98.401	98.401	97.601	98.601	99.201	98.701	98.701	98.701	98.301	99.301	99.401	99.401	99.701	99.601	99.701	100.001
>Mammalian_orthoreovirus_2_KT444536.1_Bat_	59.501	59.301	97.601	98.401	98.401	97.601	98.601	99.201	98.701	98.701	98.701	98.301	99.301	99.401	99.401	99.701	99.601	99.701	100.001	100.001
>Mammalian_orthoreovirus_1_KC462153.1_Mink_	59.201	59.001	97.301	98.201	98.201	97.301	98.301	98.901	98.401	98.401	98.401	98.001	99.001	99.201	99.201	99.401	99.301	99.401	99.701	99.701	100.001
>Mammalian_orthoreovirus_1_KX263311.1_Bat_	59.501	59.301	97.701	98.301	98.301	97.501	98.401	99.001	98.601	98.601	98.601	98.201	99.201	99.301	99.301	99.601	99.401	99.601	99.901	99.901	99.601	100.001
>Avian_orthoreovirus_EU616741.1	44.201	43.901	45.901	46.601	46.601	46.101	45.901	46.401	46.101	46.301	45.801	46.101	46.101	45.801	46.101	46.301	46.101	46.101	46.101	46.101	45.801	46.101	100.001
>Muscovy_duck_reovirus_KF306086.1	43.501	44.201	45.801	46.301	46.301	45.501	45.701	45.801	45.801	46.001	45.401	45.801	45.701	45.301	45.401	45.701	45.501	45.501	45.501	45.501	45.301	45.701	76.001	100.001
>Sea_lion_orthoreovirus_HM222976.1	45.101	44.601	47.801	48.301	48.301	47.701	47.801	47.701	47.701	47.501	47.001	47.101	47.401	47.301	47.501	47.701	47.501	47.501	47.501	47.501	47.301	47.501	75.701	73.301	100.001
>Nelson_Bay_orthoreovirus_JF342676.1	45.201	44.401	44.601	44.801	44.801	44.601	44.601	44.801	44.601	44.601	44.201	44.301	44.501	44.301	44.201	44.301	44.501	44.501	44.501	44.501	44.301	44.501	67.401	64.501	72.701	100.001
>Pulau_reovirus_NC_038664.1	45.401	44.701	45.101	45.201	45.201	45.101	45.201	45.101	45.101	45.101	44.601	44.801	44.901	44.801	44.601	45.101	44.901	44.901	44.901	44.901	44.801	44.901	67.701	65.401	73.101	96.301	100.001
>Pteropine_orthoreovirus_LC389089.1	45.801	45.401	45.501	45.501	45.501	45.401	45.801	45.501	45.501	45.501	45.101	45.401	45.401	45.201	45.101	45.501	45.401	45.401	45.401	45.401	45.201	45.401	68.701	65.601	73.401	93.601	95.001	100.001
>Mahlapitsi_orthoreovirus_KU198616.1	43.501	43.101	43.701	43.701	43.701	44.001	44.301	43.901	43.901	44.101	43.901	44.101	44.001	43.701	44.001	44.101	44.001	44.001	44.001	44.001	43.901	44.001	50.301	49.401	52.601	52.401	53.901	52.801	100.001
>Reptilian_orthoreovirus_KC852157.1	42.601	42.701	42.701	42.801	42.801	43.001	42.801	43.101	42.701	43.301	42.701	43.001	43.101	43.001	43.401	43.601	43.301	43.401	43.401	43.401	43.101	43.401	51.001	50.501	53.401	53.101	53.801	54.401	55.801	100.001
>Baboon_orthoreovirus_NC_015881.1	36.701	35.801	35.001	35.101	35.101	35.001	35.101	35.101	35.101	35.001	35.001	35.001	35.101	34.801	35.001	35.301	35.101	35.001	35.301	35.301	35.001	35.301	39.301	39.901	41.701	40.001	40.301	40.601	40.501	40.501	100.001
>Piscine_orthoreovirus_KC795569.1	29.201	29.601	28.301	28.401	28.401	28.101	28.401	28.101	28.401	27.901	27.901	27.901	28.401	27.801	28.201	28.401	28.401	28.201	28.201	28.201	28.101	28.401	27.301	27.901	27.201	28.101	28.501	29.101	28.501	27.501	27.001	100.001
	>Phocid_orthoreovirus_MN820532.1	>Sea_Otter_EL1562_Mu1	>Mammalian_orthoreovirus_2_M19355.1_Human_	>Mammalian_Orthoreovirus_1_MG457122_Bat_	>Sea_Otter_EL1411_Mu1	>Mammalian_orthoreovirus_2_JX204742.1_Vole_	>Mammalian_orthoreovirus_1_AF490617.1_Human_	>Mammalian_orthoreovirus_1_KT444526.1_Bat_	>Ndelle_virus_AF368034.1	>Mammalian_orthoreovirus_3_GU589581.1_Human_	>Mammalian_orthoreovirus_3_GU991663.2_Human_	>Mammalian_orthoreovirus_3_HM159617.1_Human_	>Mammalian_orthoreovirus_2_KX384850.1_Vole_	>Mammalian_orthoreovirus_DQ482462.1_Pig_	>Mammalian_orthoreovirus_3_JX486061.1_Pig_	>Mammalian_orthoreovirus_3_KT224508.1_Mink_	>Mammalian_orthoreovirus_3_KT444556.1_Bat_	>Mammalian_orthoreovirus_3_NC013228.1_Civet_	>Mammalian_orthoreovirus_2_GU196310.1_Human_	>Mammalian_orthoreovirus_2_KT444536.1_Bat_	>Mammalian_orthoreovirus_1_KC462153.1_Mink_	>Mammalian_orthoreovirus_1_KX263311.1_Bat_	>Avian_orthoreovirus_EU616741.1	>Muscovy_duck_reovirus_KF306086.1	>Sea_lion_orthoreovirus_HM222976.1	>Nelson_Bay_orthoreovirus_JF342676.1	>Pulau_reovirus_NC_038664.1	>Pteropine_orthoreovirus_LC389089.1	>Mahlapitsi_orthoreovirus_KU198616.1	>Reptilian_orthoreovirus_KC852157.1	>Baboon_orthoreovirus_NC_015881.1	>Piscine_orthoreovirus_KC795569.1
Alignment matrix of Mu 1 amino acid sequences using Muscle. Scores represent percent identity to the corresponding tested sequencing in the matrix.
	: indicates columns for Sea Otter EL1562
	: indicates top alignment for EL1562
	: indicates compared Mammalian orthoreovirus sequences

## Sheet: Table S5
Table S5. Mu 2 amino acid alignment matrix
>Phocid_orthoreovirus_MN820533.2	100.001
>Sea_Otter_EL1562_Mu2	95.101	100.001
>Reovirus_2_AF124519.1_Human_	44.301	43.501	100.001
>Mammalian_orthoreovirus_2_JX204741.1_Vole_	43.701	43.401	80.701	100.001
>Mammalian_orthoreovirus_3_NC013227.1_Civet_	43.701	43.301	80.401	95.001	100.001
>Sea_Otter_Orthoreovirus_EL1411_Mu2	42.901	42.601	80.701	93.801	94.001	100.001
>Mammalian_orthoreovirus_2_GU196309.1_Human_	43.201	42.701	80.301	94.301	94.801	95.001	100.001
>Mammalian_orthoreovirus_3_GU589580.1_Human_	43.701	43.301	80.601	95.101	95.401	95.201	96.901	100.001
>Mammalian_orthoreovirus_1_AF461682.1_Human_	43.701	43.301	81.001	95.501	95.901	95.801	97.601	98.601	100.001
>Mammalian_orthoreovirus_3_GU991662.1_Human_	43.601	43.101	80.301	95.101	95.201	95.701	97.001	98.201	99.001	100.001
>Mammalian_orthoreovirus_3_HM159616.1_Human_	43.401	43.001	80.301	94.801	95.001	95.401	96.701	98.001	98.801	99.701	100.001
>Mammalian_orthoreovirus_3_JX486060.1_Pig_	43.601	43.101	79.801	93.901	94.301	94.601	95.801	96.601	97.401	97.001	97.001	100.001
>Mammalian_orthoreovirus_3_KT444555.1_Bat_	43.801	43.701	80.201	94.701	94.801	95.001	96.601	97.801	98.601	98.201	98.001	97.401	100.001
>Mammalian_orthoreovirus_DQ396804.2_Pig_	44.001	43.401	80.301	94.401	94.601	94.701	95.901	97.101	98.101	97.601	97.301	96.501	97.401	100.001
>Mammalian_orthoreovirus_1_KC462152.1_Mink_	43.001	42.601	79.301	94.201	94.301	94.401	95.801	97.101	97.801	97.301	97.001	95.901	97.101	96.901	100.001
>Mammalian_orthoreovirus_3_KT224507.1_Mink_	44.001	43.501	80.401	94.701	94.701	94.801	96.201	97.401	98.401	97.801	97.601	96.501	97.701	97.601	97.301	100.001
>Mammalian_orthoreovirus_2_KT444535.1_Bat_	43.601	43.101	80.201	94.801	94.801	94.701	96.501	97.401	98.401	97.801	97.601	96.501	97.801	97.401	97.301	98.501	100.001
>Mammalian_orthoreovirus_1_KT444525.1_Bat_	44.101	43.701	80.601	95.201	95.501	95.801	96.901	98.101	98.901	98.501	98.201	97.101	98.401	97.801	97.401	98.101	98.001	100.001
>Mammalian_orthoreovirus_1_KX263310.1_Bat_	43.901	43.401	80.601	95.201	95.401	95.701	97.101	98.401	99.201	98.801	98.501	97.401	98.601	98.001	97.701	98.401	98.201	98.901	100.001
>Mammalian_Orthoreovirus_1_MG457121_Bat_	43.201	42.701	81.401	95.701	95.501	95.201	95.801	95.901	97.001	96.301	96.101	95.001	95.901	95.801	95.201	96.301	96.201	96.501	96.601	100.001
>Mammalian_orthoreovirus_2_KX384849.1_Vole_	43.401	43.001	81.101	95.501	94.801	95.101	95.201	95.401	96.201	95.801	95.501	94.601	95.401	95.001	94.601	95.401	95.501	95.901	96.101	97.801	100.001
>Avian_orthoreovirus_EU616740.1	33.201	31.901	31.001	31.301	31.001	30.601	30.901	31.101	31.301	31.001	30.901	30.401	31.001	31.401	30.701	30.901	31.101	30.901	30.901	31.301	31.301	100.001
>Muscovy_duck_reovirus_KF306085.1	31.501	31.301	30.001	30.701	30.401	30.101	31.101	31.101	31.101	31.001	30.901	30.501	30.801	31.001	30.801	30.801	31.101	31.101	31.001	31.001	30.501	85.201	100.001
>Sea_Lion_orthoreovirus_HM222977.1	31.001	29.201	29.701	30.901	30.701	30.101	30.601	30.501	30.601	30.501	30.301	30.101	30.601	30.901	30.501	30.601	30.801	30.201	30.301	30.601	31.001	56.401	56.401	100.001
>Nelson_Bay_orthoreovirus_JF342675.1	32.401	31.801	31.801	30.501	30.801	29.901	30.801	31.001	30.901	30.801	30.601	30.501	31.001	31.001	30.701	30.901	30.801	30.901	30.801	30.601	30.501	47.401	46.601	50.101	100.001
>Pteropine_orthoreovirus_LC389088.1	33.301	32.901	30.801	29.901	30.001	29.601	30.201	30.301	30.201	29.901	29.801	29.901	30.401	30.301	29.701	30.201	31.101	30.201	30.001	29.901	29.701	47.501	46.501	51.401	92.501	100.001
>Pulau_reovirus_NC_038661.1	33.701	32.801	30.701	30.501	30.801	30.201	31.101	31.401	31.301	30.801	30.701	30.701	31.201	31.101	30.901	31.301	31.401	31.301	31.101	30.601	30.501	47.501	46.801	50.801	93.201	95.901	100.001
>Mahlapitsi_orthoreovirus_KU198615.1	27.901	27.801	29.401	28.801	29.301	28.501	29.501	29.001	29.001	28.701	28.601	28.601	29.101	28.601	28.601	29.001	29.401	28.701	28.701	29.101	29.401	37.801	37.101	39.001	36.701	38.101	37.601	100.001
>Reptilian_orthoreovirus_KC852156.1	28.701	28.701	30.001	29.601	28.801	29.301	29.801	29.101	29.701	29.701	29.601	29.301	29.401	29.601	29.001	29.401	28.901	29.401	29.401	30.101	29.901	39.201	37.501	39.601	37.701	38.101	37.701	44.801	100.001
>Baboon_orthoreovirus_NC_015880.1	28.101	27.901	28.901	29.901	29.601	30.201	30.301	29.601	29.801	29.601	29.601	29.901	31.001	29.601	29.201	29.601	29.801	29.901	29.501	30.101	30.101	34.401	33.401	33.901	33.901	34.101	33.901	38.501	35.201	100.001
>Piscine_orthoreovirus_KC795568.1	24.001	24.101	24.701	22.701	22.701	22.601	23.201	22.501	23.101	23.101	23.401	23.301	23.201	23.501	23.401	23.101	23.201	22.801	23.101	22.801	23.401	23.101	22.801	23.201	26.101	25.901	25.801	22.701	24.601	24.001	100.001
	>Phocid_orthoreovirus_MN820533.2	>Sea_Otter_EL1562_Mu2	>Reovirus_2_AF124519.1_Human_	>Mammalian_orthoreovirus_2_JX204741.1_Vole_	>Mammalian_orthoreovirus_3_NC013227.1_Civet_	>Sea_Otter_Orthoreovirus_EL1411_Mu2	>Mammalian_orthoreovirus_2_GU196309.1_Human_	>Mammalian_orthoreovirus_3_GU589580.1_Human_	>Mammalian_orthoreovirus_1_AF461682.1_Human_	>Mammalian_orthoreovirus_3_GU991662.1_Human_	>Mammalian_orthoreovirus_3_HM159616.1_Human_	>Mammalian_orthoreovirus_3_JX486060.1_Pig_	>Mammalian_orthoreovirus_3_KT444555.1_Bat_	>Mammalian_orthoreovirus_DQ396804.2_Pig_	>Mammalian_orthoreovirus_1_KC462152.1_Mink_	>Mammalian_orthoreovirus_3_KT224507.1_Mink_	>Mammalian_orthoreovirus_2_KT444535.1_Bat_	>Mammalian_orthoreovirus_1_KT444525.1_Bat_	>Mammalian_orthoreovirus_1_KX263310.1_Bat_	>Mammalian_Orthoreovirus_1_MG457121_Bat_	>Mammalian_orthoreovirus_2_KX384849.1_Vole_	>Avian_orthoreovirus_EU616740.1	>Muscovy_duck_reovirus_KF306085.1	>Sea_Lion_orthoreovirus_HM222977.1	>Nelson_Bay_orthoreovirus_JF342675.1	>Pteropine_orthoreovirus_LC389088.1	>Pulau_reovirus_NC_038661.1	>Mahlapitsi_orthoreovirus_KU198615.1	>Reptilian_orthoreovirus_KC852156.1	>Baboon_orthoreovirus_NC_015880.1	>Piscine_orthoreovirus_KC795568.1
Alignment matrix of Mu 2 amino acid sequences using Muscle. Scores represent percent identity to the corresponding tested sequencing in the matrix.
	: indicates columns for Sea Otter EL1562
	: indicates top alignment for EL1562
	: indicates compared Mammalian orthoreovirus sequences

## Sheet: Table S6
Table S6. Mu NS amino acid alignment matrix
>Phocid_orthoreovirus_MN820534.1	100.001
>Sea_Otter_EL1562_MuNS	94.501	100.001
>Reovirus_AF174383.1	50.201	49.901	100.001
>Mammalian_orthoreovirus_3_GU589582.1_Human_	51.901	51.801	83.801	100.001
>Mammalian_orthoreovirus_3_GU991664.1_Human_	51.801	51.601	83.501	99.401	100.001
>Mammalian_orthoreovirus_3_HM159618.1_Human_	52.101	51.601	83.401	99.301	99.901	100.001
>Mammalian_orthoreovirus_3_JX486062.1_Pig_	51.301	51.601	82.401	95.801	96.001	95.801	100.001
>Mammalian_orthoreovirus_2_JX204743.1_Vole_	52.101	51.501	81.701	94.701	94.601	94.501	93.801	100.001
>Mammalian_orthoreovirus_2_KX384851.1_Vole_	51.101	51.201	82.201	96.501	96.501	96.401	95.401	95.801	100.001
>Reovirus_AF174382.1	51.601	51.601	82.401	95.601	95.601	95.401	94.301	93.501	95.601	100.001
>Mammalian_orthoreovirus_3_NC013230.1_Civet_	51.201	51.601	83.201	95.701	95.601	95.401	94.501	94.001	95.601	96.101	100.001
>Mammalian_orthoreovirus_DQ403254.1_Pig_	50.901	51.301	82.501	95.701	95.701	95.601	94.901	94.201	96.101	95.601	97.501	100.001
>Mammalian_orthoreovirus_3_KT444557.1_Bat_	51.101	51.501	82.801	96.501	96.501	96.401	95.601	94.901	96.501	96.301	97.801	98.601	100.001
>Mammalian_orthoreovirus_2_GU196314.1_Human_	50.801	51.201	82.701	95.801	95.801	95.701	94.601	94.601	95.801	95.601	97.601	98.301	98.801	100.001
>Mammalian_orthoreovirus_3_KT224509.1_Mink_	51.201	51.601	82.801	96.001	96.001	95.801	95.001	94.201	96.101	96.101	97.601	98.201	98.801	98.501	100.001
>Mammalian_orthoreovirus_1_KC462154.1_Mink_	51.101	51.501	82.801	95.701	95.801	95.701	95.001	93.901	96.001	95.801	97.601	98.201	98.501	98.501	98.601	100.001
>Mammalian_orthoreovirus_1_KT444527.1_Bat_	50.901	51.301	82.801	95.701	95.801	95.701	95.001	94.201	96.001	95.801	97.601	98.201	98.501	98.501	98.601	99.701	100.001
>Mammalian_orthoreovirus_2_KT444537.1_Bat_	50.901	51.301	82.701	96.001	96.001	95.801	95.101	94.301	96.101	96.001	98.101	98.601	98.901	98.901	99.001	99.001	99.001	100.001
>Mammalian_orthoreovirus_1_KX263312.1_Bat_	51.101	51.501	82.901	96.001	96.001	95.801	94.901	94.301	96.301	96.101	98.101	98.601	98.901	98.901	99.001	99.001	99.001	99.401	100.001
>Mammalian_Orthoreovirus_1_MG457123_Bat_	51.601	52.001	83.201	97.101	96.901	96.801	95.401	94.901	96.401	96.401	97.601	97.601	98.201	97.801	97.601	97.501	97.501	97.901	97.901	100.001
>Sea_Otter_EL1411_MuNS	52.901	53.301	84.001	96.901	96.601	96.501	95.201	94.401	96.001	96.201	97.501	97.501	97.801	97.701	97.701	97.401	97.401	97.801	97.801	99.401	100.001
>Avian_orthoreovirus_EU616744.1	25.701	25.301	27.201	26.501	27.301	27.301	27.601	27.201	26.601	27.001	26.501	26.001	27.101	27.201	26.701	26.501	26.701	26.801	26.801	26.101	25.201	100.001
>Muscovy_duck_reovirus_KF306087.1	27.001	26.201	28.101	29.001	29.101	29.101	29.401	29.501	29.501	28.701	28.401	28.801	29.001	29.301	28.801	29.001	29.201	28.801	29.201	28.701	27.801	80.001	100.001
>Sea_Lion_orthoreovirus_HM222975.1	25.801	25.801	24.601	25.301	24.601	24.601	26.201	25.301	25.301	25.801	25.201	25.401	25.501	25.201	25.501	25.301	25.301	25.501	25.901	25.401	25.001	39.701	40.301	100.001
>Nelson_Bay_orthoreovirus_JF342677.1	26.101	25.701	22.701	24.701	24.701	24.701	24.501	24.401	23.601	23.701	24.601	24.601	24.201	25.201	24.001	24.001	23.801	24.101	24.001	23.301	23.401	39.201	39.701	50.701	100.001
>Pteropine_orthoreovirus_LC389090.1	26.601	25.601	24.201	25.301	25.301	25.301	24.901	24.201	24.401	23.401	24.801	25.401	25.001	26.001	25.401	25.401	25.201	25.601	25.201	24.101	24.401	38.701	39.101	51.001	91.201	100.001
>Pulau_reovirus_NC_038666.1	27.201	26.401	24.301	25.601	26.701	26.701	25.801	24.301	24.201	23.701	24.901	24.701	25.101	25.001	25.001	25.001	24.901	25.201	24.901	24.201	24.501	39.001	39.301	50.801	91.201	97.501	100.001
>Baboon_orthoreovirus_NC_015882.1	24.501	24.701	26.801	25.801	26.101	25.601	26.101	26.901	27.301	26.501	26.001	25.301	26.201	25.901	25.901	26.201	26.201	26.001	25.901	26.901	25.901	27.301	26.201	27.901	27.301	28.301	26.301	100.001
>Mahlapitsi_orthoreovirus_KU198617.1	24.201	24.301	23.801	21.301	21.201	21.001	23.501	24.001	22.801	20.801	22.001	23.201	23.001	22.601	22.901	22.401	22.201	22.401	22.901	22.001	23.401	30.201	31.201	30.401	29.001	29.701	29.601	31.801	100.001
>Reptilian_orthoreovirus_KC852158.1	23.801	24.301	26.401	24.801	25.401	25.401	25.101	25.501	25.301	25.001	24.801	23.901	24.601	24.801	25.101	24.801	24.801	24.601	24.601	25.201	25.901	28.601	29.001	29.101	29.201	28.301	29.101	31.901	35.501	100.001
>Piscine_orthoreovirus_KC795570.1	21.401	21.901	19.301	19.701	19.801	19.801	20.001	20.501	20.201	20.701	20.401	18.801	20.501	20.801	20.101	20.401	20.401	20.501	20.201	20.301	19.401	19.801	17.201	19.201	20.501	19.401	18.901	21.801	20.201	20.901	100.001
	>Phocid_orthoreovirus_MN820534.1	>Sea_Otter_EL1562_MuNS	>Reovirus_AF174383.1	>Mammalian_orthoreovirus_3_GU589582.1_Human_	>Mammalian_orthoreovirus_3_GU991664.1_Human_	>Mammalian_orthoreovirus_3_HM159618.1_Human_	>Mammalian_orthoreovirus_3_JX486062.1_Pig_	>Mammalian_orthoreovirus_2_JX204743.1_Vole_	>Mammalian_orthoreovirus_2_KX384851.1_Vole_	>Reovirus_AF174382.1	>Mammalian_orthoreovirus_3_NC013230.1_Civet_	>Mammalian_orthoreovirus_DQ403254.1_Pig_	>Mammalian_orthoreovirus_3_KT444557.1_Bat_	>Mammalian_orthoreovirus_2_GU196314.1_Human_	>Mammalian_orthoreovirus_3_KT224509.1_Mink_	>Mammalian_orthoreovirus_1_KC462154.1_Mink_	>Mammalian_orthoreovirus_1_KT444527.1_Bat_	>Mammalian_orthoreovirus_2_KT444537.1_Bat_	>Mammalian_orthoreovirus_1_KX263312.1_Bat_	>Mammalian_Orthoreovirus_1_MG457123_Bat_	>Sea_Otter_EL1411_MuNS	>Avian_orthoreovirus_EU616744.1	>Muscovy_duck_reovirus_KF306087.1	>Sea_Lion_orthoreovirus_HM222975.1	>Nelson_Bay_orthoreovirus_JF342677.1	>Pteropine_orthoreovirus_LC389090.1	>Pulau_reovirus_NC_038666.1	>Baboon_orthoreovirus_NC_015882.1	>Mahlapitsi_orthoreovirus_KU198617.1	>Reptilian_orthoreovirus_KC852158.1	>Piscine_orthoreovirus_KC795570.1
Alignment matrix of Mu NS amino acid sequences using Muscle. Scores represent percent identity to the corresponding tested sequencing in the matrix.
	: indicates columns for Sea Otter EL1562
	: indicates top alignment for EL1562
	: indicates compared Mammalian orthoreovirus sequences

## Sheet: Table S7
Table S7. Sigma 1 amino acid alignment matrix
>Mammalian_Orthoreovirus_1_MG457124_Bat_	100.001
>Sea_Otter_EL1411_Sigma1	98.301	100.001
>Mammalian_orthoreovirus_1_EF494445.1_Human_	79.401	79.401	100.001
>Mammalian_orthoreovirus_1_KC462155.1_Mink_	79.601	79.601	96.601	100.001
>Mammalian_orthoreovirus_1_KT444528.1_Bat_	79.101	79.101	91.101	90.001	100.001
>Mammalian_orthoreovirus_1_KX263313.1_Bat_	80.001	80.001	91.501	90.201	98.501	100.001
>Mammalian_orthoreovirus_2_GU196315.1_Human_	52.901	53.401	52.301	52.501	52.501	52.301	100.001
>Mammalian_orthoreovirus_2_KT444538.1_Bat_	53.401	53.801	54.001	53.801	53.801	53.601	95.401	100.001
>Mammalian_orthoreovirus_2_JX204737.1_Vole_	46.401	46.901	46.401	46.901	45.801	45.601	76.101	77.001	100.001
>Mammalian_orthoreovirus_2_KX384852.1_Vole_	53.001	53.501	51.101	52.201	50.901	50.701	71.101	71.501	63.301	100.001
>Reovirus_M10261.1_Human_	43.201	43.701	45.101	45.001	45.201	45.001	54.801	55.501	50.001	54.701	100.001
>Mammalian_orthoreovirus_3_DQ911244.1_Pig_	26.601	26.801	27.801	27.601	26.301	26.501	27.601	28.001	27.701	32.801	29.501	100.001
>Mammalian_orthoreovirus_3_JX486063.1_Pig_	26.401	26.601	27.201	26.901	26.301	26.501	27.401	27.801	27.401	31.901	27.701	95.801	100.001
>Mammalian_orthoreovirus_3_KT444558.1_Bat_	26.401	26.601	27.401	27.201	26.101	26.301	27.601	28.001	27.701	32.601	27.701	95.801	99.101	100.001
>Mammalian_orthoreovirus_3_KT224510.1_Mink_	28.601	28.201	29.901	29.901	27.401	27.801	28.301	27.901	27.101	34.501	31.101	94.301	98.401	98.401	100.001
>Mammalian_orthoreovirus_3_NC_013231.1_Civet_	26.401	26.601	27.401	27.601	26.101	26.101	27.101	27.601	28.101	32.601	27.901	94.301	96.301	96.301	95.501	100.001
>Mammalian_orthoreovirus_3_GU589583.1_Human_	25.801	26.001	27.401	27.601	26.301	26.301	28.501	28.901	28.801	31.001	28.601	91.001	92.301	92.701	91.001	91.401	100.001
>Mammalian_orthoreovirus_3_GU991665.1_Human_	25.801	26.001	27.401	27.601	26.501	26.501	27.601	28.001	27.701	31.001	28.601	91.201	92.501	93.001	91.001	91.601	99.301	100.001
>Mammalian_orthoreovirus_3_HM159619.1_Human_	25.801	26.001	27.401	27.601	26.501	26.501	27.801	28.301	27.901	31.201	28.601	91.401	92.701	93.201	91.801	91.901	99.101	99.801	100.001
>Ndelle_virus_AF368035.1_Mouse_	24.801	25.401	27.701	28.401	26.701	26.701	26.901	28.101	28.401	28.401	27.701	70.901	71.601	71.301	64.601	71.601	69.701	70.001	70.001	100.001
>Reptilian_orthoreovirus_KC852161.1	23.701	24.901	23.501	23.501	22.401	23.901	27.301	27.601	26.001	24.201	25.301	23.801	24.101	22.601	24.801	23.801	22.901	22.901	22.901	21.401	100.001
>Sea_Otter_EL1562_Sigma1	27.301	26.901	27.101	27.801	25.601	25.801	25.201	25.901	27.501	26.601	28.001	24.301	24.501	24.801	28.201	25.201	23.401	22.901	22.901	25.301	21.101	100.001
>Phocid_orthoreovirus_MN820535.1	28.101	28.401	27.401	27.601	25.401	25.201	28.001	28.201	27.701	30.101	29.501	26.001	26.801	26.601	25.301	26.401	26.601	26.401	26.401	28.201	23.201	35.501	100.001
>Baboon_orthoreovirus_NC_015885.1	18.601	18.701	17.901	18.601	18.201	19.301	20.601	19.301	24.001	16.501	20.401	20.601	21.601	21.601	14.701	22.701	22.301	22.701	22.701	15.601	17.601	23.401	24.601	100.001
>Mahlapitsi_orthoreovirus_KU198621.1	17.801	18.101	20.301	20.301	19.901	19.501	23.801	22.401	24.901	22.901	19.601	22.401	21.201	22.201	17.401	22.801	21.101	21.501	21.501	18.801	18.101	22.301	24.301	30.901	100.001
>Piscine_orthoreovirus_KC795574.1	23.801	23.801	22.101	21.801	21.901	21.601	24.301	22.801	22.101	20.301	16.701	23.701	23.701	23.701	22.701	23.301	21.601	21.601	21.601	21.701	14.901	23.501	23.501	15.901	18.501	100.001
>Avian_orthoreovirus_EF057397.1	19.001	18.301	22.001	19.201	20.101	19.601	18.601	17.901	20.001	20.201	22.901	19.001	20.501	21.601	22.401	19.701	20.301	20.001	20.301	19.201	25.701	18.801	20.601	21.001	24.001	21.501	100.001
>Sea_Lion_orthoreovirus_HM222974.1	24.401	19.901	19.501	22.401	19.301	19.701	20.601	19.201	19.201	20.901	23.501	19.301	18.201	18.701	24.101	18.201	19.301	22.001	22.001	20.901	24.301	22.801	21.201	19.601	30.601	21.601	49.801	100.001
>Muscovy_duck_reovirus_KF306091.1	18.001	17.701	18.001	16.601	18.001	16.401	23.201	24.601	18.401	20.301	21.401	16.801	19.901	15.601	22.201	18.901	16.801	18.201	18.201	18.401	18.801	24.901	23.501	17.501	20.101	16.801	28.201	29.701	100.001
>Nelson_bay_reovirus_AF218360.1	22.901	20.201	22.701	23.401	23.501	20.101	24.201	24.901	19.101	23.901	22.501	18.801	19.001	18.801	31.001	18.301	17.901	18.101	18.101	20.301	20.701	19.501	18.401	21.201	23.101	22.401	30.401	27.401	25.101	100.001
>Pteropine_orthoreovirus_LC389084.1	18.301	18.601	20.901	21.201	20.701	21.101	22.101	23.501	17.701	16.801	17.701	16.801	18.601	17.301	26.501	18.101	16.601	16.601	16.601	22.601	21.001	22.601	20.201	21.201	21.201	25.901	30.501	29.201	26.301	67.001	100.001
>Pulau_reovirus_NC_038667.1	19.801	19.301	18.201	19.401	21.601	21.101	19.001	21.201	17.601	19.801	17.401	21.801	20.901	20.601	23.301	19.801	20.501	20.501	20.501	20.701	20.301	20.401	21.901	21.001	24.201	25.101	30.501	29.901	25.401	48.201	47.801	100.001
	>Mammalian_Orthoreovirus_1_MG457124_Bat_	>Sea_Otter_EL1411_Sigma1	>Mammalian_orthoreovirus_1_EF494445.1_Human_	>Mammalian_orthoreovirus_1_KC462155.1_Mink_	>Mammalian_orthoreovirus_1_KT444528.1_Bat_	>Mammalian_orthoreovirus_1_KX263313.1_Bat_	>Mammalian_orthoreovirus_2_GU196315.1_Human_	>Mammalian_orthoreovirus_2_KT444538.1_Bat_	>Mammalian_orthoreovirus_2_JX204737.1_Vole_	>Mammalian_orthoreovirus_2_KX384852.1_Vole_	>Reovirus_M10261.1_Human_	>Mammalian_orthoreovirus_3_DQ911244.1_Pig_	>Mammalian_orthoreovirus_3_JX486063.1_Pig_	>Mammalian_orthoreovirus_3_KT444558.1_Bat_	>Mammalian_orthoreovirus_3_KT224510.1_Mink_	>Mammalian_orthoreovirus_3_NC_013231.1_Civet_	>Mammalian_orthoreovirus_3_GU589583.1_Human_	>Mammalian_orthoreovirus_3_GU991665.1_Human_	>Mammalian_orthoreovirus_3_HM159619.1_Human_	>Ndelle_virus_AF368035.1_Mouse_	>Reptilian_orthoreovirus_KC852161.1	>Sea_Otter_EL1562_Sigma1	>Phocid_orthoreovirus_MN820535.1	>Baboon_orthoreovirus_NC_015885.1	>Mahlapitsi_orthoreovirus_KU198621.1	>Piscine_orthoreovirus_KC795574.1	>Avian_orthoreovirus_EF057397.1	>Sea_Lion_orthoreovirus_HM222974.1	>Muscovy_duck_reovirus_KF306091.1	>Nelson_bay_reovirus_AF218360.1	>Pteropine_orthoreovirus_LC389084.1	>Pulau_reovirus_NC_038667.1
Alignment matrix of Sigma 1 amino acid sequences using Muscle. Scores represent percent identity to the corresponding tested sequencing in the matrix.
	: indicates columns for Sea Otter EL1562
	: indicates top alignment for EL1562
	: indicates compared Mammalian orthoreovirus sequences

## Sheet: Table S8
Table S8. Sigma 2 amino acid alignment matrix
>Sea_Lion_orthoreovirus_HM222973.1	100.001
>Nelson_Bay_virus_AF059718.1	63.701	100.001
>Pteropine_orthoreovirus_LC389085.1	64.201	97.801	100.001
>Pulau_reovirus_NC_038659.1	63.701	97.101	98.301	100.001
>Avian_orthoreovirus_JN641886.1	58.901	59.901	59.101	59.401	100.001
>Muscovy_duck_reovirus_KF306088.1	58.201	59.901	59.101	59.401	91.101	100.001
>Mahlapitsi_orthoreovirus_KU198618.1	39.701	38.001	38.201	38.201	35.501	37.501	100.001
>Reptilian_orthoreovirus_KC852159.1	38.501	38.201	38.001	38.501	38.101	38.101	45.901	100.001
>Baboon_orthoreovirus_NC_015883.1	31.101	31.601	31.101	32.201	29.501	29.301	33.801	34.601	100.001
>Phocid_orthoreovirus_MN820536.1	33.901	34.001	33.701	34.001	30.401	30.101	29.901	27.701	25.601	100.001
>Sea_Otter_EL1562_Sigma2	33.701	34.101	33.801	34.101	30.501	30.101	30.001	27.801	26.301	99.301	100.001
>Mammalian_orthoreovirus_2_L19775.1_Human_	33.901	30.201	30.401	30.201	30.801	30.201	27.501	29.601	28.801	64.101	64.501	100.001
>Ndelle_virus_AF368036.1	33.701	30.201	31.501	31.201	30.201	29.201	29.101	28.601	28.501	64.401	64.701	92.801	100.001
>Mammalian_orthoreovirus_3_GU991666.1_Human_	33.301	31.001	31.201	31.001	30.201	29.201	29.901	28.601	28.501	64.101	64.501	94.001	97.101	100.001
>Mammalian_orthoreovirus_3_HM159620.1_Human_	33.301	31.001	31.201	31.001	30.201	29.201	29.901	28.601	28.501	64.101	64.501	94.001	97.101	100.001	100.001
>Mammalian_orthoreovirus_2_JX204744.1_Vole_	33.101	29.701	29.701	29.701	30.201	29.201	29.801	28.601	28.401	63.901	64.301	92.301	95.501	97.101	97.101	100.001
>Mammalian_orthoreovirus_2_KX384853.1_Vole_	33.101	29.701	30.001	29.701	29.801	28.701	30.101	28.601	28.301	64.601	65.001	93.501	96.201	98.301	98.301	97.101	100.001
>Mammalian_orthoreovirus_2_GU196311.1_Human_	33.801	31.001	31.201	31.001	29.501	29.201	29.801	28.301	29.101	63.401	63.801	93.801	96.901	98.301	98.301	96.201	97.401	100.001
>Mammalian_orthoreovirus_3_JX486064.1_Pig_	33.601	31.001	31.201	31.001	30.201	29.201	29.701	28.801	29.101	63.901	64.301	93.501	96.701	97.601	97.601	96.401	97.101	98.301	100.001
>Mammalian_orthoreovirus_3_KT224511.1_Mink_	33.601	31.001	31.201	31.001	30.201	29.201	29.901	28.801	29.001	64.101	64.501	94.301	97.801	99.301	99.301	97.101	98.301	99.001	98.301	100.001
>Mammalian_orthoreovirus_2_KT444539.1_Bat_	33.601	30.801	31.001	30.801	30.001	29.001	29.901	28.601	29.001	64.101	64.501	94.001	97.601	99.001	99.001	96.901	98.101	98.801	98.101	99.801	100.001
>Mammalian_orthoreovirus_1_KC462156.1_Mink_	33.601	31.501	31.701	31.501	31.501	30.501	29.901	28.801	29.001	64.401	64.701	93.801	97.101	98.601	98.601	96.401	97.601	98.301	97.601	99.301	99.001	100.001
>Mammalian_orthoreovirus_3_GU589584.1_Human_	33.601	30.001	31.201	31.001	30.201	29.201	29.901	28.801	29.201	64.101	64.501	94.301	96.901	98.801	98.801	96.201	97.801	98.101	97.801	99.001	98.801	98.601	100.001
>Mammalian_orthoreovirus_1_KT444529.1_Bat_	33.701	30.001	31.201	31.001	30.601	29.501	29.701	29.101	29.001	64.601	65.001	94.701	97.401	98.801	98.801	96.701	97.801	98.601	97.801	99.501	99.301	99.001	99.001	100.001
>Mammalian_orthoreovirus_3_KT444559.1_Bat_	33.601	30.001	31.201	31.001	30.201	29.201	29.901	28.801	29.001	64.401	64.701	94.301	97.401	98.801	98.801	96.701	97.801	98.601	97.801	99.501	99.301	99.001	99.001	99.501	100.001
>Mammalian_orthoreovirus_1_L19774.1_Human_	33.601	30.201	30.401	30.201	30.201	29.201	29.901	29.101	29.001	64.101	64.501	94.301	97.401	98.801	98.801	96.701	97.801	98.601	97.801	99.501	99.301	99.001	99.001	99.501	99.501	100.001
>Mammalian_Orthoreovirus_1_MG457125_Bat_	33.601	31.001	31.201	31.001	30.501	29.401	29.101	28.801	29.001	64.101	64.501	94.501	97.101	98.601	98.601	96.401	98.101	98.301	98.101	99.301	99.001	98.601	98.801	98.801	98.801	98.801	100.001
>Mammalian_orthoreovirus_DQ396805.1_Pig_	33.601	31.001	31.201	31.001	30.201	29.201	29.101	28.801	29.001	64.101	64.501	93.501	97.101	98.601	98.601	96.401	97.601	98.301	97.601	99.301	99.001	98.601	98.301	98.801	98.801	98.801	99.001	100.001
>Sea_Otter_EL1411_Sigma2	33.301	30.801	31.001	30.801	29.501	28.801	29.101	28.101	29.001	63.601	64.001	92.601	96.201	98.101	98.101	95.501	96.701	97.401	96.701	98.301	98.101	97.601	97.801	97.801	97.801	97.801	98.101	98.301	100.001
>Mammalian_orthoreovirus_1_KX263314.1_Bat_	32.901	30.501	30.801	31.001	29.801	28.501	28.301	28.601	28.601	63.401	63.801	92.801	95.901	97.401	97.401	95.201	96.401	97.401	96.701	98.101	97.801	97.601	97.601	98.101	98.101	98.101	97.801	97.801	96.901	100.001
>Mammalian_orthoreovirus_3_NC013232.1_Civet_	33.601	29.701	31.001	30.801	30.201	29.201	29.301	28.801	29.001	64.601	65.001	94.301	97.101	98.601	98.601	96.401	97.601	98.301	97.601	99.301	99.001	98.801	98.801	99.301	99.301	99.301	99.001	99.001	98.101	98.301	100.001
>Piscine_orthoreovirus_KC795572.1	22.801	23.301	23.601	23.301	24.201	22.601	20.801	18.901	21.201	21.001	21.301	24.901	26.001	24.901	24.901	25.401	25.201	25.001	24.701	24.901	24.901	24.901	24.901	25.101	24.901	24.901	24.901	24.701	24.701	24.401	24.901	100.001
	>Sea_Lion_orthoreovirus_HM222973.1	>Nelson_Bay_virus_AF059718.1	>Pteropine_orthoreovirus_LC389085.1	>Pulau_reovirus_NC_038659.1	>Avian_orthoreovirus_JN641886.1	>Muscovy_duck_reovirus_KF306088.1	>Mahlapitsi_orthoreovirus_KU198618.1	>Reptilian_orthoreovirus_KC852159.1	>Baboon_orthoreovirus_NC_015883.1	>Phocid_orthoreovirus_MN820536.1	>Sea_Otter_EL1562_Sigma2	>Mammalian_orthoreovirus_2_L19775.1_Human_	>Ndelle_virus_AF368036.1	>Mammalian_orthoreovirus_3_GU991666.1_Human_	>Mammalian_orthoreovirus_3_HM159620.1_Human_	>Mammalian_orthoreovirus_2_JX204744.1_Vole_	>Mammalian_orthoreovirus_2_KX384853.1_Vole_	>Mammalian_orthoreovirus_2_GU196311.1_Human_	>Mammalian_orthoreovirus_3_JX486064.1_Pig_	>Mammalian_orthoreovirus_3_KT224511.1_Mink_	>Mammalian_orthoreovirus_2_KT444539.1_Bat_	>Mammalian_orthoreovirus_1_KC462156.1_Mink_	>Mammalian_orthoreovirus_3_GU589584.1_Human_	>Mammalian_orthoreovirus_1_KT444529.1_Bat_	>Mammalian_orthoreovirus_3_KT444559.1_Bat_	>Mammalian_orthoreovirus_1_L19774.1_Human_	>Mammalian_Orthoreovirus_1_MG457125_Bat_	>Mammalian_orthoreovirus_DQ396805.1_Pig_	>Sea_Otter_EL1411_Sigma2	>Mammalian_orthoreovirus_1_KX263314.1_Bat_	>Mammalian_orthoreovirus_3_NC013232.1_Civet_	>Piscine_orthoreovirus_KC795572.1
Alignment matrix of Sigma 2 amino acid sequences using Muscle. Scores represent percent identity to the corresponding tested sequencing in the matrix.
	: indicates columns for Sea Otter EL1562
	: indicates top alignment for EL1562
	: indicates compared Mammalian orthoreovirus sequences

## Sheet: Table S9
Table S9. Sigma 3 amino acid alignment matrix
>Avian_orthoreovirus_EF030496.1	100.001
>Muscovy_duck_reovirus_KF306089.1	61.901	100.001
>Sea_Lion_orthoreovirus_HM222972.1	39.601	40.701	100.001
>Nelson_Bay_virus_AF059722.1	37.501	34.601	39.801	100.001
>Pteropine_orthoreovirus_LC389087.1	37.001	34.901	40.601	92.501	100.001
>Pulau_reovirus_NC_038658.1	37.001	33.901	39.901	88.601	91.101	100.001
>Baboon_orthoreovirus_NC_015884.1	22.901	25.901	23.701	22.201	23.801	22.701	100.001
>Mahlapitsi_orthoreovirus_KU198619.1	29.301	27.101	22.601	23.301	22.101	24.001	27.001	100.001
>Reptilian_orthoreovirus_KC852160.1	29.701	29.501	25.001	23.201	24.901	24.801	24.201	29.301	100.001
>Phocid_orthoreovirus_MN820537.1	20.501	21.601	23.201	20.301	19.101	19.701	21.801	22.901	19.101	100.001
>Sea_Otter_EL1562_Sigma3	20.201	24.001	23.801	19.401	19.201	19.101	21.501	22.901	18.501	97.001	100.001
>Mammalian_orthoreovirus_3_JX486066.1_Pig_	27.201	27.601	23.001	20.201	21.301	20.501	20.801	24.301	17.601	40.801	41.101	100.001
>Reovirus_X60066.1	27.101	26.601	22.901	19.901	20.401	18.401	18.201	23.801	17.501	39.001	39.501	91.501	100.001
>Mammalian_orthoreovirus_2_JX204746.1_Vole_	27.001	25.501	24.001	19.201	19.201	19.001	19.901	23.001	19.301	40.301	40.901	85.501	90.701	100.001
>Mammalian_orthoreovirus_2_KX384855.1_Vole_	27.101	26.001	26.401	18.301	19.201	19.501	19.701	23.901	17.801	40.301	40.901	85.801	91.201	97.301	100.001
>Ndelle_virus_AF368037.1	28.801	28.801	24.401	18.201	18.201	17.901	20.901	25.101	20.701	40.001	40.601	84.601	89.701	93.301	94.101	100.001
>Mammalian_orthoreovirus_3_GU589586.1_Human_	26.301	26.301	24.201	18.401	19.301	19.001	19.701	22.401	19.601	39.801	40.301	85.201	90.701	95.301	96.201	95.001	100.001
>Mammalian_orthoreovirus_3_GU991668.1_Human_	26.301	24.601	24.801	19.301	20.201	18.701	21.301	24.801	19.701	40.101	40.301	84.701	89.601	94.801	95.601	94.401	97.801	100.001
>Mammalian_orthoreovirus_3_HM159622.1_Human_	26.301	24.601	24.801	19.301	20.201	18.701	21.301	24.801	19.701	40.101	40.301	84.701	89.601	94.801	95.601	94.401	97.801	100.001	100.001
>Reovirus_M13139.1	27.101	24.901	24.801	19.001	20.501	18.401	19.301	22.401	19.101	39.801	40.301	85.201	90.401	94.801	95.601	94.401	96.701	96.701	96.701	100.001
>Mammalian_orthoreovirus_DQ396806.1_Pig_	26.601	26.001	24.801	18.701	19.301	19.001	19.901	23.001	19.301	40.101	40.601	86.301	92.101	96.201	97.001	96.401	98.601	97.501	97.501	97.501	100.001
>Mammalian_orthoreovirus_2_KT444541.1_Bat_	26.901	26.001	24.801	19.301	19.901	19.501	20.301	23.001	19.401	39.801	40.301	85.801	91.501	95.601	96.401	95.801	98.101	97.001	97.001	97.001	99.501	100.001
>Mammalian_orthoreovirus_3_KT444561.1_Bat_	25.701	26.001	24.101	18.701	19.301	19.001	19.901	24.801	19.601	39.801	40.301	85.801	91.201	95.301	96.201	95.801	98.401	96.701	96.701	96.701	99.201	98.601	100.001
>Mammalian_orthoreovirus_1_KC462158.1_Mink_	28.001	27.601	24.801	19.001	19.001	19.201	19.701	24.201	19.601	40.101	40.601	86.001	91.801	95.901	96.701	96.401	98.101	97.501	97.501	97.001	99.501	98.901	98.601	100.001
>Mammalian_orthoreovirus_3_KT224513.1_Mink_	28.001	27.601	24.501	19.301	19.201	19.501	19.701	22.401	19.901	40.101	40.601	85.801	91.501	95.901	96.701	96.101	97.801	96.701	96.701	96.701	99.201	98.601	98.401	99.201	100.001
>Mammalian_orthoreovirus_1_KT444531.1_Bat_	27.701	27.601	25.101	19.301	19.201	19.301	20.501	23.001	19.601	39.301	39.801	85.801	91.501	95.901	96.201	95.801	97.501	96.401	96.401	96.401	98.901	98.401	98.101	98.901	98.601	100.001
>Mammalian_orthoreovirus_1_KX263316.1_Bat_	28.601	28.501	25.701	19.501	18.401	23.601	18.901	22.501	19.401	39.201	39.801	84.401	90.101	94.001	94.801	94.401	96.201	95.101	95.101	95.101	97.501	97.001	96.701	97.501	97.301	97.001	100.001
>Mammalian_Orthoreovirus_1_MG457127_Bat_	28.501	27.601	24.801	18.701	18.701	19.001	19.701	23.001	19.601	40.101	40.601	85.801	91.501	96.201	97.301	96.101	97.801	97.301	97.301	97.301	99.201	98.601	98.401	99.201	98.901	98.601	97.301	100.001
>Sea_Otter_EL1411_Sigma3	27.301	26.301	23.801	17.501	17.501	17.801	19.401	22.701	19.301	38.101	38.701	83.801	89.601	94.501	95.101	93.901	95.601	95.101	95.101	95.101	97.001	96.401	96.201	97.001	96.701	96.401	95.101	97.801	100.001
>Mammalian_orthoreovirus_2_GU196313.1_Human_	28.201	27.401	24.801	18.401	18.401	18.701	20.201	22.701	19.601	40.301	40.901	85.501	91.201	95.901	96.701	96.401	97.501	97.001	97.001	97.001	98.901	98.401	98.101	98.901	98.601	98.401	97.001	99.201	97.001	100.001
>Mammalian_orthoreovirus_3_NC013234.1_Mink_	28.301	27.601	24.801	19.501	19.501	19.201	21.401	22.901	19.601	39.201	39.501	84.901	90.101	94.201	95.301	95.001	96.401	95.301	95.301	95.901	97.801	97.301	97.301	97.801	97.501	97.301	95.901	98.101	95.901	97.301	100.001
>Piscine_orthoreovirus_KC795571.1	18.701	22.501	16.901	23.201	24.201	22.901	23.701	17.401	20.301	17.001	18.601	22.501	19.501	22.501	22.501	19.801	19.901	21.801	21.801	21.701	22.501	22.501	21.301	22.801	22.101	20.201	17.801	21.001	21.301	22.801	22.001	100.001
	>Avian_orthoreovirus_EF030496.1	>Muscovy_duck_reovirus_KF306089.1	>Sea_Lion_orthoreovirus_HM222972.1	>Nelson_Bay_virus_AF059722.1	>Pteropine_orthoreovirus_LC389087.1	>Pulau_reovirus_NC_038658.1	>Baboon_orthoreovirus_NC_015884.1	>Mahlapitsi_orthoreovirus_KU198619.1	>Reptilian_orthoreovirus_KC852160.1	>Phocid_orthoreovirus_MN820537.1	>Sea_Otter_EL1562_Sigma3	>Mammalian_orthoreovirus_3_JX486066.1_Pig_	>Reovirus_X60066.1	>Mammalian_orthoreovirus_2_JX204746.1_Vole_	>Mammalian_orthoreovirus_2_KX384855.1_Vole_	>Ndelle_virus_AF368037.1	>Mammalian_orthoreovirus_3_GU589586.1_Human_	>Mammalian_orthoreovirus_3_GU991668.1_Human_	>Mammalian_orthoreovirus_3_HM159622.1_Human_	>Reovirus_M13139.1	>Mammalian_orthoreovirus_DQ396806.1_Pig_	>Mammalian_orthoreovirus_2_KT444541.1_Bat_	>Mammalian_orthoreovirus_3_KT444561.1_Bat_	>Mammalian_orthoreovirus_1_KC462158.1_Mink_	>Mammalian_orthoreovirus_3_KT224513.1_Mink_	>Mammalian_orthoreovirus_1_KT444531.1_Bat_	>Mammalian_orthoreovirus_1_KX263316.1_Bat_	>Mammalian_Orthoreovirus_1_MG457127_Bat_	>Sea_Otter_EL1411_Sigma3	>Mammalian_orthoreovirus_2_GU196313.1_Human_	>Mammalian_orthoreovirus_3_NC013234.1_Mink_	>Piscine_orthoreovirus_KC795571.1
Alignment matrix of Sigma 3 amino acid sequences using Muscle. Scores represent percent identity to the corresponding tested sequencing in the matrix.
	: indicates columns for Sea Otter EL1562
	: indicates top alignment for EL1562
	: indicates compared Mammalian orthoreovirus sequences

## Sheet: Table S10
Table S10. Sigma NS amino acid alignment matrix
>Sea_Lion_orthoreovirus_HM222971.1	100.001
>Nelson_Bay_virus_AF059726.1	59.701	100.001
>Pulau_reovirus_NC_038663.1	59.901	97.001	100.001
>Pteropine_orthoreovirus_LC389086.1	59.901	96.501	95.401	100.001
>Avian_orthoreovirus_JN641885.1	56.201	49.601	50.101	49.901	100.001
>Muscovy_duck_reovirus_KF306090.1	57.501	50.401	50.101	51.001	92.601	100.001
>Mahlapitsi_orthoreovirus_KU198620.1	38.501	33.501	34.101	33.201	35.601	35.901	100.001
>Reptilian_orthoreovirus_KC852162.1	32.601	33.601	32.501	32.801	33.001	32.201	48.101	100.001
>Baboon_orthoreovirus_NC_015886.1	30.901	27.901	27.601	28.201	31.401	30.501	34.201	35.501	100.001
>Phocid_orthoreovirus_MN820538.1	28.401	27.501	27.801	28.101	24.701	24.701	27.101	24.901	25.901	100.001
>Sea_Otter_EL1562_SigmaNS	28.901	28.101	28.401	28.101	24.801	24.801	27.601	24.001	26.501	95.901	100.001
>Reovirus_2_M18390.1_Human_	25.801	27.001	27.101	27.301	27.201	28.501	25.301	24.701	28.801	52.701	52.501	100.001
>Mammalian_orthoreovirus_2_JX204745.1_Vole_	24.201	24.101	23.701	22.501	22.801	24.801	23.801	22.301	25.301	43.801	44.701	75.101	100.001
>Mammalian_orthoreovirus_3_GU589585.1_Human_	24.901	25.601	25.001	25.301	25.001	27.001	25.301	25.501	28.901	50.301	50.801	86.101	84.701	100.001
>Mammalian_orthoreovirus_3_GU991667.1_Human_	24.901	25.601	25.101	25.301	25.001	27.001	25.601	25.501	29.201	50.501	51.101	86.101	85.201	99.501	100.001
>Mammalian_orthoreovirus_3_HM159621.1_Human_	24.901	25.601	25.101	25.301	25.001	27.001	25.601	25.501	29.201	50.501	51.101	86.101	85.201	99.501	100.001	100.001
>Mammalian_orthoreovirus__NC013233.1_Civet_	24.901	26.201	25.801	25.901	24.401	27.001	25.801	25.901	30.101	50.401	51.001	85.201	84.101	96.201	96.701	96.701	100.001
>Mammalian_orthoreovirus_2_KX384854.1_Vole_	25.101	25.301	24.901	25.001	24.701	26.801	25.301	25.501	29.201	50.501	51.101	85.501	85.501	96.401	97.001	97.001	96.401	100.001
>Mammalian_orthoreovirus_3_KT224512.1_Mink_	26.301	25.601	25.101	25.001	25.601	27.601	25.801	25.301	29.201	50.801	51.401	85.801	84.701	96.401	97.001	97.001	96.701	97.301	100.001
>Mammalian_orthoreovirus_3_KT444560.1_Bat_	26.001	25.601	25.101	25.301	25.801	27.901	26.101	25.501	29.201	50.801	51.401	86.301	84.901	96.401	97.001	97.001	96.701	97.501	98.901	100.001
>Mammalian_orthoreovirus_2_GU196312.1_Human_	24.901	25.601	25.101	25.301	25.301	27.301	25.601	25.801	29.201	51.101	51.601	86.101	85.201	97.001	97.501	97.501	97.001	97.801	98.601	98.601	100.001
>Mammalian_orthoreovirus_1_KT444530.1_Bat_	24.601	25.601	25.401	25.301	25.301	27.301	25.601	25.501	29.201	51.101	51.601	86.301	85.501	97.001	97.501	97.501	97.001	97.801	98.601	98.601	99.501	100.001
>Mammalian_orthoreovirus_DQ411553.1_Pig_	24.901	25.001	24.601	24.701	25.301	27.301	25.601	26.101	28.901	50.501	51.601	85.501	83.801	96.201	96.701	96.701	96.201	96.701	97.301	97.301	98.101	98.101	100.001
>Mammalian_orthoreovirus_3_JX486065.1_Pig_	24.601	25.601	25.001	25.301	24.001	25.501	25.001	26.301	28.901	50.801	51.401	86.301	84.401	97.001	97.001	97.001	96.401	96.701	97.501	97.501	98.401	98.401	97.501	100.001
>Mammalian_orthoreovirus_1_KC462157.1_Mink_	24.901	25.801	25.301	25.601	25.601	27.601	25.501	25.801	29.501	51.101	51.401	86.101	84.701	96.701	96.701	96.701	96.401	97.501	97.801	98.401	98.601	98.601	97.301	98.101	100.001
>Mammalian_orthoreovirus_1_KX263315.1_Bat_	24.601	25.601	25.001	25.301	25.301	27.301	25.201	25.801	29.501	50.801	51.101	85.801	84.401	96.401	96.401	96.401	96.201	97.501	97.501	98.101	98.401	98.401	97.001	97.801	99.701	100.001
>Mammalian_orthoreovirus_2_KT444540.1_Bat_	24.901	25.301	24.701	25.001	25.301	27.301	25.501	26.101	29.201	50.501	50.801	85.201	84.101	96.401	96.401	96.401	96.201	97.501	97.501	97.501	98.401	98.401	97.801	97.801	99.201	98.901	100.001
>Reovirus_1_M14325.1_Human_	24.001	25.601	25.101	25.301	25.301	27.001	25.801	25.501	29.201	51.101	51.601	86.101	83.601	96.701	97.301	97.301	96.401	96.201	97.001	97.501	97.801	97.801	97.001	97.301	97.001	96.701	96.701	100.001
>Mammalian_Orthoreovirus_1_MG457126_Bat_	25.101	25.601	25.101	25.301	24.701	26.801	25.501	25.501	29.201	51.901	52.501	86.301	84.101	96.201	96.701	96.701	96.401	96.401	97.801	97.301	98.101	98.101	97.301	97.501	97.301	97.001	97.001	97.001	100.001
>Sea_Otter_EL1411_SigmaNS	24.901	25.301	24.901	25.001	24.701	27.001	26.101	25.301	29.201	51.601	52.201	86.901	84.401	96.401	97.001	97.001	96.401	96.701	98.101	97.501	98.401	98.401	97.501	97.801	97.501	97.301	97.301	97.301	99.501	100.001
>Piscine_orthoreovirus_KC795573.1	24.001	23.101	23.401	23.401	21.601	22.201	21.201	21.001	24.501	21.701	21.101	19.401	19.001	19.501	19.501	19.501	18.901	19.201	18.801	18.501	20.101	19.501	20.101	19.501	19.801	19.801	19.801	18.801	19.601	19.501	100.001
	>Sea_Lion_orthoreovirus_HM222971.1	>Nelson_Bay_virus_AF059726.1	>Pulau_reovirus_NC_038663.1	>Pteropine_orthoreovirus_LC389086.1	>Avian_orthoreovirus_JN641885.1	>Muscovy_duck_reovirus_KF306090.1	>Mahlapitsi_orthoreovirus_KU198620.1	>Reptilian_orthoreovirus_KC852162.1	>Baboon_orthoreovirus_NC_015886.1	>Phocid_orthoreovirus_MN820538.1	>Sea_Otter_EL1562_SigmaNS	>Reovirus_2_M18390.1_Human_	>Mammalian_orthoreovirus_2_JX204745.1_Vole_	>Mammalian_orthoreovirus_3_GU589585.1_Human_	>Mammalian_orthoreovirus_3_GU991667.1_Human_	>Mammalian_orthoreovirus_3_HM159621.1_Human_	>Mammalian_orthoreovirus__NC013233.1_Civet_	>Mammalian_orthoreovirus_2_KX384854.1_Vole_	>Mammalian_orthoreovirus_3_KT224512.1_Mink_	>Mammalian_orthoreovirus_3_KT444560.1_Bat_	>Mammalian_orthoreovirus_2_GU196312.1_Human_	>Mammalian_orthoreovirus_1_KT444530.1_Bat_	>Mammalian_orthoreovirus_DQ411553.1_Pig_	>Mammalian_orthoreovirus_3_JX486065.1_Pig_	>Mammalian_orthoreovirus_1_KC462157.1_Mink_	>Mammalian_orthoreovirus_1_KX263315.1_Bat_	>Mammalian_orthoreovirus_2_KT444540.1_Bat_	>Reovirus_1_M14325.1_Human_	>Mammalian_Orthoreovirus_1_MG457126_Bat_	>Sea_Otter_EL1411_SigmaNS	>Piscine_orthoreovirus_KC795573.1
Alignment matrix of Sigma NS amino acid sequences using Muscle. Scores represent percent identity to the corresponding tested sequencing in the matrix.
	: indicates columns for Sea Otter EL1562
	: indicates top alignment for EL1562
	: indicates compared Mammalian orthoreovirus sequences

[truncated: 2 more sheets: Table S11, Sheet12]
